# Supplementary material for: Pharmacological Prevention of Ectopic Erythrophagocytosis by Cilostazol Mitigates Ferroptosis in NASH
Source: Int J Mol Sci. 2023 Aug 16;24(16):12862. doi: 10.3390/ijms241612862 (PMC10454295; doi:10.3390/ijms241612862)
Supplement: Supplementary file 1 [file ijms-24-12862-s001.zip]

Archive with 1 entries (1 files):
- ijms-2536507-supplementary.pdf
